# Supplementary material for: Assessment Tools for the Admission of Older Adults to Inpatient Rehabilitation: A Scoping Review
Source: J Clin Med. 2023 Jan 24;12(3):919. doi: 10.3390/jcm12030919 (PMC9918169; doi:10.3390/jcm12030919)
Supplement: Supplementary file 1 [file jcm-12-00919-s001.zip]

Archive with 1 entries (1 files):
- jcm-2061529-supplementary.pdf
